# Supplementary material for: Measurements of white-to-white corneal diameter and anterior chamber parameters using the Pentacam AXL wave and their correlations in the adult Saudi population
Source: PeerJ. 2025 Apr 1;13:e19227. doi: 10.7717/peerj.19227 (PMC11970417; doi:10.7717/peerj.19227)
Supplement: Supplemental Information 1 [file peerj-13-19227-s001.xlsx]

## Sheet: Sheet1
Age	Gender	Eye	Full Refractive Error	S.E	IOP (mmHg)	ACA reading 1 (degrees)	ACA reading 2 (degrees)	ACA reading 3 (degrees)	ACA Average (degrees)	ACD reading 1 (mm)	ACD reading 2 (mm)	ACD reading 3 (mm)	ACD Average (mm)	WTW Reading 1 (mm)	WTW Reading 2 (mm)	WTW Reading 3 (mm)	WTW Average (mm)	AL reading 1 (mm)	AL reading 2 (mm)	AL reading 3 (mm)	AL Average (mm)
20	Male	OD	-1.75 -0.75 X 17	-2.125	20	38.9	39.7	38.2	38.9333	3.33	3.32	3.28	3.31	12.5	12.5	12.5	12.5	25.639	25.624	25.629	25.6307
20	Male	OD	+0.50 - 0.25 X 141	0.375	16	43.5	42.1	42.6	42.7333	3.45	3.41	3.47	3.44333	12.9	12.8	12.8	12.8333	23.866	23.843	23.83	23.8463
20	Female	OD	-1.25 -1.25 X 91	-1.875	20	29.7	41.5	40.5	37.2333	3.49	3.49	3.48	3.48667	12.3	12.2	12.2	12.2333	24.159	24.156	24.153	24.156
20	Male	OD	-0.75	-0.75	20	41.4	41.6	41.5	41.5	3.17	3.16	3.16	3.16333	12.1	12.1	12.1	12.1	24.474	24.467	24.475	24.472
20	Female	OD	-0.25	-0.25	19	44.6	45.2	44.8	44.8667	2.92	2.95	2.98	2.95	11.6	11.6	11.6	11.6	22.56	22.558	22.567	22.5617
20	Male	OD	-0.75 -1.00 X 35	-1.25	20	38	40.3	42.2	40.1667	3.37	3.39	3.39	3.38333	12.5	12.4	12.4	12.4333	24.646	24.653	24.651	24.65
20	Male	OD	-3.25 -0.75 X 11	3.625	20	49	50.6	51.6	50.4	3.42	3.42	3.43	3.42333	12.5	12.4	12.4	12.4333	25.672	25.599	25.6	25.6237
20	Male	OD	-0.50 -1.50 X 7	-1.25	21	35.9	36	34.8	35.5667	2.65	2.62	2.63	2.63333	12	12	12.1	12.0333	24.071	24.074	24.087	24.0773
20	Male	OD	-0.25 -0.50 X 179	-0.50	18	39.9	40.7	40.9	40.5	3.24	3.26	3.26	3.25333	12	12	12	12	23.679	23.687	23.667	23.6777
20	Male	OD	-1.25 -1.00 X179	-1.75	21	45.5	44.4	42.5	44.1333	3	2.98	2.72	2.9	11.7	11.7	11.7	11.7	23.758	23.751	23.746	23.7517
20	Male	OD	-1.00 -0.25 X 6	-1.125	15	34	34.3	39.5	35.9333	3.19	3.09	3.15	3.14333	12.3	12.3	12.4	12.3333	24.629	24.633	24.636	24.6327
21	Female	OD	-2.00 -0.50 X 19	-2.25	16	45	45.6	42.7	44.4333	3.11	3.11	3.1	3.10667	11.9	11.9	12	11.9333	24.175	24.183	24.184	24.1807
21	Female	OD	+0.75	+0.75	17	32.1	32.1	34.7	32.9667	2.38	2.38	2.39	2.38333	12	12	12	12	22.969	22.768	22.966	22.901
21	Female	OD	-0.50 -0.50 X 175	-0.75	17	41.7	41	42.2	41.6333	3.2	3.2	3.21	3.20333	11.6	11.5	11.6	11.5667	23.038	23.048	23.046	23.044
21	Female	OD	+0.75 -0.50 X 85	+0.50	19	41.1	40.2	40.1	40.4667	3.27	3.28	3.26	3.27	12.1	12.1	12.1	12.1	23.681	23.654	23.672	23.669
21	Female	OD	-1.00 -0.50 X 71	-1.25	20	31	30.2	33	31.4	2.75	2.78	2.75	2.76	11	11	11.1	11.0333	23.242	23.24	23.249	23.2437
21	Male	OD	+0.50	+0.50	20	42.4	43.5	42.6	42.8333	3.5	3.49	3.49	3.49333	12.2	12.2	12.2	12.2	23.84	23.85	23.857	23.849
21	Female	OD	-2.50 -0.50 X 28	-2.75	18	40.7	39	39.2	39.6333	2.81	2.78	2.88	2.82333	11.7	11.7	11.8	11.7333	24.86	24.888	24.857	24.8683
21	Female	OD	-1.25	-1.25	19	40.9	37.9	38.5	39.1	3.18	3.18	3.16	3.17333	12	12	12	12	23.327	23.332	23.333	23.3307
21	Male	OD	PL -0.75 X 3	-0.375	18	36.5	36.8	36.6	36.6333	3.04	3	2.97	3.00333	12.5	12.5	12.5	12.5	24.683	24.682	24.684	24.683
21	Female	OD	-1	-1.00	21	38.7	36.9	35.3	36.9667	2.96	2.94	2.56	2.82	12.3	12.4	12.3	12.3333	23.5	23.482	23.502	23.4947
21	Male	OD	-3.75 -0.25 X 19	-3.875	18	42.2	41.9	38.7	40.9333	3.03	3.04	3.05	3.04	12.3	12.3	12.3	12.3	25.393	25.388	25.407	25.396
21	Male	OD	-1.50 -2.00 X 7	-2.50	19	32.3	36.2	37.2	35.2333	2.49	2.57	2.6	2.55333	11.6	11.7	11.6	11.6333	24.486	24.53	24.504	24.5067
21	Male	OD	-1.75 -0.50 X 49	-2.00	17	42.9	42.5	44.9	43.4333	3.19	3.18	3.23	3.2	12.5	12.5	12.6	12.5333	25.326	25.318	25.327	25.3237
21	Female	OD	-1.25	-1.25	16	40.9	37.9	38.5	39.1	3.18	3.18	3.16	3.17333	12	12	12	12	23.327	23.332	23.333	23.3307
21	Male	OD	-1.25	-1.25	21	39.5	36.3	35.6	37.1333	3.22	3.22	3.24	3.22667	11.9	11.9	11.9	11.9	24.658	24.651	24.653	24.654
21	Male	OD	-0.25 -0.50 X 7	-0.50	21	42.1	42.9	43.5	42.8333	3.07	3.1	3.11	3.09333	12.4	12.4	12.4	12.4	23.047	23.04	23.028	23.0383
22	Female	OD	-0.75 -0.50 X 128	-1.00	18	29.1	31.1	33.5	31.2333	2.93	2.92	2.92	2.92333	11.5	11.4	11.5	11.4667	22.561	22.553	22.555	22.5563
22	Female	OD	PL	PL	20	35	30.5	30.8	32.1	2.59	2.6	2.59	2.59333	12	12	11.9	11.9667	24.609	24.58	24.58	24.5897
22	Female	OD	+0.25 -0.25 X 164	+0.125	18	43.5	44.3	44.7	44.1667	3.18	3.13	3.17	3.16	11.8	11.8	11.9	11.8333	22.883	22.854	22.869	22.8687
22	Female	OD	-3.50 -0.50 X 180	-3.75	20	41.2	40.8	40.8	40.9333	3.15	3.18	3.14	3.15667	11.9	12	12	11.9667	24.938	24.935	24.935	24.936
22	Female	OD	-0.75 -1.00 X 177	-1.25	20	39.7	40	40	39.9	3.5	3.48	3.47	3.48333	12	12.1	12.1	12.0667	24.185	24.189	24.189	24.1877
22	Female	OD	PL -0.50 X 101	-0.25	18	41	42.5	40.6	41.3667	3.32	3.32	3.32	3.32	12	12	11.9	11.9667	23.593	23.598	23.59	23.5937
22	Female	OD	PL -0.25 X 81	-0.125	16	41.4	42.3	41.2	41.6333	3.03	2.99	2.99	3.00333	11.9	11.9	11.9	11.9	23.038	23.075	23.024	23.0457
22	Female	OD	-0.50 -0.25 X 9	-0.675	19	37.3	38	38.4	37.9	2.82	2.77	2.73	2.77333	11.9	12	12	11.9667	24.152	24.153	24.134	24.1463
22	Female	OD	PL	0	16	38.9	40.7	41.9	40.5	3.09	3.13	3.16	3.12667	12.3	12.3	12.1	12.2333	24.148	24.138	24.118	24.1347
22	Female	OD	-2.25	-2.25	19	39.3	42.2	42.1	41.2	3.11	3.07	3.05	3.07667	11.7	11.8	11.7	11.7333	23.752	23.747	23.752	23.7503
22	Male	OD	-4.00 -0.25 X 6	-4.125	20	47.7	48.9	51.1	49.2333	3.52	3.52	3.52	3.52	11.8	11.8	11.8	11.8	24.995	24.988	24.973	24.9853
22	Male	OD	PL -0.75 X 180	-0.375	18	26.8	29.1	30.8	28.9	2.22	2.23	2.24	2.23	11.2	11.2	11.1	11.1667	23.373	23.376	23.373	23.374
22	Male	OD	+0.25 -0.50 X 30	0	20	47.6	50.3	50.2	49.3667	3.3	3.25	3.23	3.26	12.3	12.2	12.1	12.2	23.942	23.943	23.937	23.9407
22	Male	OD	-0.25 -1.25 X 171	-0.875	17	40	40.5	37.6	39.3667	3.05	3	3.02	3.02333	12.5	12.4	12.4	12.4333	25.397	25.402	25.409	25.4027
23	Female	OD	-3.75 -0.50 X 160	-4.00	19	38.4	39.1	39	38.8333	2.99	2.99	2.99	2.99	11.7	11.6	11.7	11.6667	25.018	25.017	24.8	24.945
23	Female	OD	-1.50 -0.75 X 178	-2.125	17	32.3	34.4	36.4	34.3667	3.04	2.93	2.99	2.98667	12.1	12.1	12	12.0667	24.177	24.198	24.203	24.1927
23	Female	OD	-0.50 -0.75 X 147	-0.875	17	36.1	40.2	37.6	37.9667	3.15	3.17	3.19	3.17	12.1	12.1	12.1	12.1	25.15	25.141	25.147	25.146
23	Male	OD	+0.50 -0.50 X 87	+0.25	18	31.6	30.7	33.5	31.9333	2.76	2.67	2.66	2.69667	12.3	12.3	12.3	12.3	22.745	22.746	22.744	22.745
24	Male	OD	-2.25 -1.25 X 103	-2.875	21	45.9	45.4	43.9	45.0667	2.91	2.98	2.96	2.95	11.4	11.4	11.4	11.4	23.972	23.984	23.99	23.982
24	Female	OD	-1.00 -1.25 X 82	-1.625	18	36.8	37.8	39.4	38	2.96	2.98	2.99	2.97667	11.3	11.3	11.3	11.3	24.398	24.393	24.402	24.3977
25	Female	OD	PL -0.75 X 4	-0.375	16	40.2	41	41.7	40.9667	2.7	2.73	2.71	2.71333	11.7	11.7	11.8	11.7333	23.252	23.242	23.26	23.2513
25	Female	OD	-2.00 -1.25 X 21	-2.625	20	41.4	41.1	41.5	41.3333	3.01	3	3.01	3.00667	11.7	11.6	11.6	11.6333	23.786	23.804	23.791	23.7937
26	Male	OD	+0.50 -0.75 X 177	+0.875	20	30.8	29.5	29	29.7667	2..52	2.5	2.51	2.505	11.8	11.7	11.6	11.7	22.754	22.76	22.77	22.7613
26	Male	OD	-0.75 -0.25 X 91	-0.875	19	39.8	40.5	39.6	39.9667	3.12	3.05	3.08	3.08333	12	12.1	12	12.0333	23.757	23.754	23.761	23.7573
26	Female	OD	-0.75 -2.25 X 3	-1.875	19	39	46.1	43.8	42.9667	3.26	3.26	3.26	3.26	11.6	11.5	11.6	11.5667	23.693	23.707	23.695	23.6983
28	Female	OD	+0.50	+0.50	16	28.9	28.8	28.9	28.8667	2.57	2.57	2.57	2.57	11.5	11.5	11.5	11.5	22.512	22.517	22.513	22.514
29	Female	OD	+0.25	+0.25	19	34.9	34.4	36.3	35.2	2.71	2.76	2.66	2.71	12.4	12.3	12.4	12.3667	23.431	23.408	23.4	23.413
29	Male	OD	-2.25	-2.25	15	42.6	40.2	40.8	41.2	3.64	3.65	3.63	3.64	12.1	12.2	12.1	12.1333	24.58	24.597	24.585	24.5873
29	Female	OD	-1.00 -0.50 X 15	-1.25	18	34.2	35.1	36.6	35.3	2.8	2.86	2.87	2.84333	12.1	12.1	12	12.0667	23.118	23.275	23.3	23.231
30	Female	OD	-2.00 -0.25 X 18	-2.125	18	42	44.4	45.5	43.9667	3.38	3.38	3.37	3.37667	12.7	12.6	12.6	12.6333	25.596	25.605	25.595	25.5987
30	Female	OD	-0.50 -0.25 X 175	-0.675	21	38.7	40.4	38.1	39.0667	3.03	3.07	3.08	3.06	11.9	11.9	11.8	11.8667	23.217	23.221	23.22	23.2193
30	Female	OD	PL -2.50 X 10	-1.25	20	36.6	38.8	35.9	37.1	3.02	3.02	2.97	3.00333	12	12	12	12	24.053	24.049	24.044	24.0487
31	Male	OD	+0.50 -0.75 X179	+0.125	19	34.8	41.9	34.5	37.0667	3.34	3.38	3.35	3.35667	12.5	12.5	12.5	12.5	24.669	24.672	24.67	24.6703
31	Female	OD	PL -0.25 X 170	0	17	35.2	34.6	35.4	35.0667	2.47	2.47	2.55	2.49667	11.2	11.2	11.2	11.2	21.687	21.699	21.682	21.6893
32	Female	OD	+0.50 -2.00 X 167	-0.50	21	37.5	36.5	36.4	36.8	2.78	2.78	2.75	2.77	11.3	11.3	11.2	11.2667	22.261	22.257	22.251	22.2563
32	Female	OD	PL -1.00 X 5	-0.50	19	32.6	32.2	32.4	32.4	2.61	2.56	2.63	2.6	11.4	11.4	11.4	11.4	21.923	21.925	21.93	21.926
34	Female	OD	+0.50	+0.50	21	32.5	32.8	32	32.4333	2.8	2.73	2.78	2.77	12.3	12.3	12.3	12.3	23.428	23.439	23.432	23.433
35	Male	OD	-0.75 -1.75 X 11	-1.625	19	34.2	33.6	33.1	33.6333	2.73	2.76	2.72	2.73667	12.2	12.2	12.2	12.2	24.3	24.322	24.332	24.318
36	Female	OD	-3.50	-3.5	17	40.2	36.8	37.9	38.3	2.52	2.49	2.53	2.51333	12.4	12.3	12.4	12.3667	23.815	23.831	23.832	23.826
37	Female	OD	-0.25	-0.25	14	32.5	32.4	35.3	33.4	3	2.99	3	2.99667	12.3	12.1	12.1	12.1667	23.982	23.982	23.974	23.9793
37	Female	OD	-0.50 -0.25 X 162	-0.625	18	48.4	42.4	44	44.9333	3.24	3.26	3.19	3.23	12.2	12.2	12.2	12.2	26.72	26.726	26.737	26.7277
42	Female	OD	+3.25 -1.00 X 69	+2.75	11	29.8	30.8	29.6	30.0667	2.19	2.17	2.13	2.16333	11.3	11.3	11.4	11.3333	22.158	22.154	22.138	22.15
46	Female	OD	PL -1.25 X 93	-0.625	15	30.6	31.1	32.6	31.4333	2.76	2.67	2.69	2.70667	11.4	11.4	11.4	11.4	23.106	23.103	23.097	23.102
46	Male	OD	PL-1.50 X 9	-0.75	18	30.6	32.8	31.1	31.5	2.9	2.91	2.9	2.90333	12.3	12.3	12.2	12.2667	24.731	24.756	24.737	24.7413
48	Female	OD	+2.25 -1.75 X 77	+1.375	18	42.2	43.3	43.1	42.8667	2.78	2.73	2.8	2.77	11.7	11.7	11.7	11.7	23.236	23.247	23.221	23.2347
49	Female	OD	-3.50 -0.50 X 44	-3.75	21	31.4	33.4	30.7	31.8333	3	2.96	2.89	2.95	11.7	11.7	11.7	11.7	25.762	25.805	25.753	25.7733
49	Female	OD	+0.25 -0.50 X 74	0	20	36	36	36.1	36.0333	2.87	2.86	2.92	2.88333	12.6	12.6	12.6	12.6	24.103	24.113	24.119	24.1117
50	Male	OD	PL-0.50 X 38	-0.25	17	32.3	31.5	32.4	32.0667	2.61	2.61	2.6	2.60667	11.8	11.8	11.7	11.7667	23.936	23.917	23.914	23.9223
50	Female	OD	+0.25	+0.25	17	37.1	35.3	37.1	36.5	2.9	2.89	2.9	2.89667	11.7	11.7	11.7	11.7	22.101	22.091	22.101	22.0977
51	Male	OD	-0.25 -0.50 X 117	-0.50	14	37.1	35.3	35.2	35.8667	2.84	2.85	2.85	2.84667	11.6	11.6	11.6	11.6	24.075	24.075	24.081	24.077
52	Female	OD	+0.25 -1.25 X 91	-0.375	13	30.8	30	30.4	30.4	2.4	2.42	2.39	2.40333	11.5	11.5	11.5	11.5	23.332	23.324	23.332	23.3293
54	Female	OD	-1.25 -0.50 X 109	-1.50	19	27.3	27.7	29.6	28.2	2.54	2.54	2.54	2.54	11.9	11.8	11.7	11.8	23.91	23.918	23.922	23.9167
55	Female	OD	-2.25	-2.25	20	36.7	36.2	36	36.3	2.85	2.85	2.83	2.84333	11.8	11.8	11.8	11.8	24.926	24.934	24.934	24.9313
60	Female	OD	-1.00 -0.50 X 86	-1.25	21	31.8	28	31.8	30.5333	2.68	2.69	2.69	2.68667	11.3	11.4	11.4	11.3667	24.031	24.031	24.03	24.0307
60	Male	OD	-1.50 -1.00 X 90	-2.00	21	38.6	35.9	36.3	36.9333	2.92	2.93	2.9	2.91667	12.4	12.4	12.4	12.4	24.711	24.714	24.704	24.7097
																					23.931
